# Supplementary material for: Psychological Distress in South African Healthcare Workers Early in the COVID-19 Pandemic: An Analysis of Associations and Mitigating Factors
Source: Int J Environ Res Public Health. 2022 Aug 7;19(15):9722. doi: 10.3390/ijerph19159722 (PMC9368661; doi:10.3390/ijerph19159722)
Supplement: Supplementary file 1 [file ijerph-19-09722-s001.zip]

Archive with 1 entries (1 files):
- ijerph-1829372-supplementary.pdf
